# Supplementary material for: A 100 mg/kg Dose of Naringenin as an Anti-Obesity Agent for Eight Weeks Exerts No Apparent Hepatotoxic or Nephrotoxic Effects in Wistar Rats
Source: Foods. 2025 Nov 28;14(23):4083. doi: 10.3390/foods14234083 (PMC12692467; doi:10.3390/foods14234083)
Supplement: Supplementary file 1 [file foods-14-04083-s001.zip]

Archive with 1 entries (1 files):
- foods-3966904-supplementary.pdf
